# Supplementary material for: Space filling shapes the interaction networks in mixed pyrrole-benzene trimers and tetramers
Source: Commun Chem. 2026 Apr 17;9:213. doi: 10.1038/s42004-026-02027-1 (PMC13272942; doi:10.1038/s42004-026-02027-1)
Supplement: Supplementary file 3 — Supplementary Data 1 [file 42004_2026_2027_MOESM3_ESM.zip]

Archive with 35 entries (29 files):
- xyzs/
- xyzs/Py3-Bz/
- xyzs/Py3-Bz/PM7-Pyr-Bz.1-290-18715-wb97xd.xyz
- xyzs/Py3-Bz/PM7-Pyr-Bz.2-250-18789-wb97xd.xyz
- xyzs/Py3-Bz/PM7-Pyr-Bz.1-11-20232-wb97xd.xyz
- xyzs/Py3-Bz/PM7-Pyr-Bz.1-345-16021-wb97xd.xyz
- xyzs/Py3-Bz/Pyr-Bz.2-682-284-wb97xd.xyz
- xyzs/Py2-Bz2/
- xyzs/Py2-Bz2/PM7-Pyr-Bz.1-417-393-wb97xd.xyz
- xyzs/Py2-Bz2/PM7-Pyr-Bz.2-293-18338-wb97xd.xyz
- xyzs/Py2-Bz2/Py2Bz2-Cs-transition.xyz
- xyzs/Py2-Bz2/PM7-Pyr-Bz.1-272-20075-wb97xd.xyz
- xyzs/Py2-Bz2/PM7-Pyr-Bz-169-20873-wb97xd.xyz
- xyzs/Py2-Bz2/PM7-Pyr-Bz.1-164-20724-wb97xd.xyz
- xyzs/Py2-Bz2/PM7-Pyr-Bz.1-103-17093-wb97xd.xyz
- xyzs/Py-Bz2/
- xyzs/Py-Bz2/Pyr-Bz-74-20153-wb97xd.xyz
- xyzs/Py-Bz2/Pyr-Bz.2-62-18973-wb97xd.xyz
- xyzs/Py-Bz2/Pyr-Bz-0-16021-wb97xd.xyz
- xyzs/Py-Bz2/Cs-saddle.xyz
- xyzs/Py-Bz2/PM7-Pyr-Bz.3-69-19695-wb97xd.xyz
- xyzs/Py-Bz2/Pyr-Bz-63-15155-wb97xd.xyz
- xyzs/Py-Bz2/Pyr-Bz.3-108-20657-wb97xd.xyz
- xyzs/Py2-Bz/
- xyzs/Py2-Bz/PM7-Pyr-Bz.1-258-17041-wb97xd.xyz
- xyzs/Py2-Bz/PM7-Pyr-Bz.3-109-13617-wb97xd.xyz
- xyzs/Py2-Bz/PM7-Pyr-Bz.1-0-15773-wb97xd.xyz
- xyzs/Py2-Bz/PM7-Pyr-Bz-160-17405-wb97xd.xyz
- xyzs/Py2-Bz/PM7-Pyr-Bz.1-191-13673-wb97xd.xyz
- xyzs/Py2-Bz/Py2Bz-Cs-transition.xyz
- xyzs/Py2-Bz/PM7-Pyr-Bz.1-150-16914-wb97xd.xyz
- xyzs/Py-Bz3/
- xyzs/Py-Bz3/PM7-Pyr-Bz.2-278-11301-wb97xd.xyz
- xyzs/Py-Bz3/PM7-Pyr-Bz-104-20560-wb97xd.xyz
- xyzs/Py-Bz3/PM7-Pyr-Bz.1-106-20903-wb97xd.xyz
