# Supplementary material for: Space filling shapes the interaction networks in mixed pyrrole-benzene trimers and tetramers
Source: Commun Chem. 2026 Apr 17;9:213. doi: 10.1038/s42004-026-02027-1 (PMC13272942; doi:10.1038/s42004-026-02027-1)
Supplement: Supplementary file 3 — Supplementary Data 1 [file 42004_2026_2027_MOESM3_ESM.zip › xyzs/Py3-Bz/PM7-Pyr-Bz.1-290-18715-wb97xd.xyz]

42
PM7-Pyr-Bz.1-290-18715-wb97xd.log	Energy: -541269.7791284
C          0.21490        1.89490       -0.98608
N          1.21031        1.95854       -0.05208
C          0.66879        2.03093        1.19926
C         -0.70489        2.02153        1.06871
C         -0.99479        1.93373       -0.32410
H          2.20090        1.87980       -0.25024
H          1.30055        2.07866        2.07322
H         -1.42260        2.07640        1.87443
H         -1.97485        1.89373       -0.77796
H          0.44520        1.82212       -2.03830
C          0.54683       -1.85875        1.34213
N          0.07614       -1.14424        0.28042
C          0.27671       -1.83821       -0.87561
C          0.89487       -3.03059       -0.55477
C          1.06780       -3.04372        0.86024
H         -0.35371       -0.22694        0.33550
H         -0.03504       -1.42998       -1.82511
H          1.18018       -3.80608       -1.25127
H          1.51020       -3.83107        1.45370
H          0.47963       -1.46866        2.34656
C          3.83752        0.06721        0.89194
N          3.30334       -0.65062       -0.13902
C          3.58916       -0.04271       -1.32727
C          4.33203        1.08905       -1.05787
C          4.49058        1.15851        0.35735
H          2.72410       -1.47523       -0.03413
H          3.24436       -0.46047       -2.26096
H          4.72917        1.77680       -1.79083
H          5.02920        1.91169        0.91445
H          3.70978       -0.25253        1.91498
C         -3.16279       -1.27061       -0.07680
C         -3.65839       -0.79905       -1.29109
C         -4.40801        0.37615       -1.33048
C         -4.66040        1.08163       -0.15453
C         -4.16070        0.61220        1.05943
C         -3.41129       -0.56228        1.09753
H         -2.57163       -2.18046       -0.04605
H         -3.46195       -1.34947       -2.20630
H         -4.79557        0.74213       -2.27649
H         -5.24331        1.99712       -0.18437
H         -4.35440        1.16343        1.97478
H         -3.01627       -0.92628        2.04118
