# Supplementary material for: Space filling shapes the interaction networks in mixed pyrrole-benzene trimers and tetramers
Source: Commun Chem. 2026 Apr 17;9:213. doi: 10.1038/s42004-026-02027-1 (PMC13272942; doi:10.1038/s42004-026-02027-1)
Supplement: Supplementary file 3 — Supplementary Data 1 [file 42004_2026_2027_MOESM3_ESM.zip › xyzs/Py3-Bz/PM7-Pyr-Bz.2-250-18789-wb97xd.xyz]

42
PM7-Pyr-Bz.2-250-18789-wb97xd.log	Energy: -541269.6292327
C          0.84127        2.15515       -0.67428
N          2.00365        1.73147       -0.09934
C          2.08788        2.20089        1.18018
C          0.95825        2.94937        1.43503
C          0.16330        2.92075        0.25280
H          2.67024        1.10684       -0.53874
H          2.93762        1.96616        1.80329
H          0.73357        3.46617        2.35709
H         -0.78096        3.42240        0.09389
H          0.59308        1.87316       -1.68611
C         -0.78454       -1.42345        0.75164
N         -0.18171       -0.35591        1.35386
C          0.63601       -0.78733        2.35966
C          0.55459       -2.16321        2.41295
C         -0.35003       -2.56847        1.38732
H         -0.27017        0.60733        1.05301
H          1.20678       -0.08403        2.94595
H          1.07179       -2.80272        3.11404
H         -0.65974       -3.57725        1.15396
H         -1.47499       -1.28549       -0.06681
C          3.55813       -1.23360       -0.28697
N          2.25256       -1.57342       -0.49511
C          1.86712       -1.19661       -1.74895
C          2.94960       -0.60764       -2.36868
C          4.02822       -0.62985       -1.43668
H          1.63610       -1.98246        0.19822
H          0.85773       -1.36902       -2.09102
H          2.96946       -0.21466       -3.37516
H          5.03278       -0.26455       -1.59611
H          4.04597       -1.44964        0.65148
C         -3.08680        0.02025       -2.00943
C         -3.92432       -0.96717       -1.49087
C         -4.36586       -0.88409       -0.17087
C         -3.96897        0.18447        0.63130
C         -3.13104        1.17043        0.11376
C         -2.69085        1.08922       -1.20637
H         -2.74450       -0.04251       -3.03795
H         -4.23204       -1.80056       -2.11498
H         -5.01329       -1.65532        0.23442
H         -4.30263        0.24274        1.66235
H         -2.81254        1.99656        0.74207
H         -2.03754        1.85716       -1.60795
