# Supplementary material for: Space filling shapes the interaction networks in mixed pyrrole-benzene trimers and tetramers
Source: Commun Chem. 2026 Apr 17;9:213. doi: 10.1038/s42004-026-02027-1 (PMC13272942; doi:10.1038/s42004-026-02027-1)
Supplement: Supplementary file 3 — Supplementary Data 1 [file 42004_2026_2027_MOESM3_ESM.zip › xyzs/Py3-Bz/PM7-Pyr-Bz.1-11-20232-wb97xd.xyz]

42
PM7-Pyr-Bz.1-11-20232-wb97xd.log	Energy: -541269.7258867
C          0.30370       -1.41298       -1.11638
N          0.41498       -0.63947        0.00001
C          0.30372       -1.41304        1.11635
C          0.10891       -2.71885        0.71305
C          0.10889       -2.71881       -0.71315
H          0.57490        0.36152        0.00003
H          0.37697       -0.97713        2.10097
H         -0.00883       -3.57388        1.36355
H         -0.00886       -3.57380       -1.36369
H          0.37692       -0.97700       -2.10097
C         -1.03537        2.16973        1.11772
N         -1.76482        1.88350        0.00000
C         -1.03540        2.16971       -1.11774
C          0.18934        2.65836       -0.71264
C          0.18936        2.65838        0.71258
H         -2.68443        1.45793        0.00002
H         -1.44175        2.00058       -2.10334
H          0.98994        2.98095       -1.36261
H          0.98997        2.98098        1.36253
H         -1.44171        2.00063        2.10333
C         -3.47529       -0.77257       -1.11772
N         -2.85785       -1.25446        0.00003
C         -3.47530       -0.77255        1.11777
C         -4.52058        0.03264        0.71290
C         -4.52057        0.03262       -0.71288
H         -2.02186       -1.82778        0.00005
H         -3.12343       -1.03782        2.10319
H         -5.21241        0.54946        1.36260
H         -5.21240        0.54943       -1.36259
H         -3.12341       -1.03788       -2.10312
C          3.70440       -1.37358        0.00003
C          3.65924       -0.67783        1.20624
C          3.56297        0.71265        1.20709
C          3.51326        1.40775       -0.00001
C          3.56294        0.71261       -1.20709
C          3.65922       -0.67787       -1.20619
H          3.75541       -2.45747        0.00005
H          3.68609       -1.22171        2.14539
H          3.52214        1.25452        2.14733
H          3.43178        2.49057       -0.00003
H          3.52210        1.25444       -2.14736
H          3.68605       -1.22179       -2.14532
