# Supplementary material for: Space filling shapes the interaction networks in mixed pyrrole-benzene trimers and tetramers
Source: Commun Chem. 2026 Apr 17;9:213. doi: 10.1038/s42004-026-02027-1 (PMC13272942; doi:10.1038/s42004-026-02027-1)
Supplement: Supplementary file 3 — Supplementary Data 1 [file 42004_2026_2027_MOESM3_ESM.zip › xyzs/Py3-Bz/PM7-Pyr-Bz.1-345-16021-wb97xd.xyz]

42
PM7-Pyr-Bz.1-345-16021-wb97xd.log	Energy: -541269.7863102
C          0.35733       -1.90836        0.87505
N          0.10188       -1.19681       -0.25992
C          0.59115       -1.86005       -1.34637
C          1.17650       -3.02991       -0.90317
C          1.02660       -3.06072        0.51418
H         -0.36017       -0.29370       -0.28478
H          0.48967       -1.44752       -2.33889
H          1.64484       -3.78058       -1.52365
H          1.36084       -3.83835        1.18610
H          0.04676       -1.53832        1.84059
C          3.55233       -0.01265        1.33752
N          3.33319       -0.58954        0.12017
C          3.88786        0.17604       -0.86481
C          4.48589        1.26758       -0.26942
C          4.27174        1.14769        1.13510
H          2.78299       -1.42643       -0.03326
H          3.81308       -0.11410       -1.90186
H          5.02461        2.05311       -0.77984
H          4.61745        1.82265        1.90504
H          3.18058       -0.46980        2.24191
C          0.64106        1.97671       -1.24883
N          1.16890        1.94858        0.01009
C          0.16386        1.88787        0.93394
C         -1.03834        1.88387        0.25705
C         -0.73339        1.94132       -1.13403
H          2.15853        1.89888        0.22156
H          0.38282        1.84866        1.99036
H         -2.02299        1.83692        0.70048
H         -1.44267        1.95887       -1.94891
H          1.28219        2.01531       -2.11641
C         -4.58800        0.61607        1.15080
C         -4.68608        1.03634       -0.17500
C         -4.03848        0.32154       -1.18177
C         -3.29252       -0.81143       -0.86310
C         -3.19552       -1.23311        0.46193
C         -3.84256       -0.51893        1.46881
H         -5.09175        1.17282        1.93516
H         -5.26469        1.92093       -0.42288
H         -4.11334        0.65000       -2.21408
H         -2.77881       -1.36502       -1.64314
H         -2.60730       -2.11233        0.70559
H         -3.76704       -0.84682        2.50122
