# Supplementary material for: Space filling shapes the interaction networks in mixed pyrrole-benzene trimers and tetramers
Source: Commun Chem. 2026 Apr 17;9:213. doi: 10.1038/s42004-026-02027-1 (PMC13272942; doi:10.1038/s42004-026-02027-1)
Supplement: Supplementary file 3 — Supplementary Data 1 [file 42004_2026_2027_MOESM3_ESM.zip › xyzs/Py3-Bz/Pyr-Bz.2-682-284-wb97xd.xyz]

42
Pyr-Bz.2-682-284-wb97xd.log	Energy: -541270.2940990
C         -1.27224        0.60742        2.81478
N         -0.56073       -0.25448        2.02861
C          0.57602        0.35280        1.57890
C          0.60487        1.63223        2.09163
C         -0.57322        1.79665        2.87852
H         -0.85755       -1.18483        1.75852
H          1.25863       -0.16565        0.92282
H          1.38393        2.36177        1.92299
H         -0.86433        2.67323        3.43987
H         -2.20509        0.30867        3.26880
C         -2.59418       -2.29424        0.22699
N         -1.97178       -1.52417       -0.71426
C         -0.66925       -1.90993       -0.84365
C         -0.44560       -2.95689        0.02473
C         -1.67253       -3.20283        0.70824
H         -2.38540       -0.73248       -1.19315
H         -0.00563       -1.38876       -1.51551
H          0.48932       -3.48279        0.15632
H         -1.86224       -3.96550        1.45015
H         -3.63455       -2.14336        0.47263
C         -0.93819        1.57948       -1.38224
N         -1.75412        1.77525       -0.30617
C         -3.06151        1.67274       -0.68704
C         -3.08907        1.41109       -2.04267
C         -1.73482        1.35313       -2.48509
H         -1.42713        1.90695        0.64437
H         -3.86192        1.80002        0.02618
H         -3.97672        1.29618       -2.64847
H         -1.38884        1.17259       -3.49299
H          0.13467        1.59212       -1.26464
C          2.89305       -1.20359       -1.26478
C          2.54124        0.01408       -1.84593
C          2.94406        1.21084       -1.25500
C          3.69881        1.19013       -0.08305
C          4.05180       -0.02693        0.49735
C          3.64872       -1.22390       -0.09342
H          2.57678       -2.13599       -1.72300
H          1.95228        0.03097       -2.75855
H          2.67033        2.15944       -1.70741
H          4.00948        2.12204        0.37903
H          4.63305       -0.04269        1.41379
H          3.91962       -2.17163        0.36133
