# Supplementary material for: Space filling shapes the interaction networks in mixed pyrrole-benzene trimers and tetramers
Source: Commun Chem. 2026 Apr 17;9:213. doi: 10.1038/s42004-026-02027-1 (PMC13272942; doi:10.1038/s42004-026-02027-1)
Supplement: Supplementary file 3 — Supplementary Data 1 [file 42004_2026_2027_MOESM3_ESM.zip › xyzs/Py2-Bz2/PM7-Pyr-Bz.1-417-393-wb97xd.xyz]

44
PM7-Pyr-Bz.1-417-393-wb97xd.log	Energy: -555112.4875666
C          0.39235       -1.75950       -1.12841
N          0.08688       -1.14155        0.04869
C          0.40052       -1.95365        1.09960
C          0.92236       -3.12492        0.58841
C          0.91663       -3.00121       -0.83110
H         -0.31157       -0.21610        0.12757
H          0.23754       -1.63430        2.11796
H          1.26456       -3.97191        1.16548
H          1.25379       -3.73591       -1.54809
H          0.21842       -1.26658       -2.07278
C          3.91183       -0.16906        1.18979
N          3.40445       -0.72311        0.04882
C          3.94134       -0.10601       -1.04515
C          4.81650        0.86168       -0.60006
C          4.79794        0.82142        0.82299
H          2.72151       -1.46813        0.01784
H          3.66151       -0.40593       -2.04377
H          5.40523        1.51915       -1.22384
H          5.36973        1.44214        1.49806
H          3.60582       -0.52382        2.16239
C         -3.17272       -1.30159       -0.22832
C         -3.26086       -0.85964        1.09083
C         -4.11864        0.18794        1.42157
C         -4.88920        0.79710        0.43146
C         -4.79957        0.35753       -0.88893
C         -3.94083       -0.69106       -1.21819
H         -2.49834       -2.11369       -0.48160
H         -2.65784       -1.33522        1.85841
H         -4.18907        0.52883        2.45024
H         -5.55874        1.61228        0.68845
H         -5.39955        0.83117       -1.66009
H         -3.87204       -1.03426       -2.24600
C          0.86719        1.96733       -1.24063
C         -0.51511        1.90826       -1.42031
C         -1.36579        1.95078       -0.31472
C         -0.82952        2.06111        0.96947
C          0.55372        2.12223        1.14623
C          1.40356        2.07053        0.04192
H          1.53383        1.91836       -2.09601
H         -0.93304        1.81963       -2.41879
H         -2.44057        1.88047       -0.44833
H         -1.49413        2.08805        1.82771
H          0.97319        2.19720        2.14491
H          2.48020        2.08553        0.17900
