# Supplementary material for: Space filling shapes the interaction networks in mixed pyrrole-benzene trimers and tetramers
Source: Commun Chem. 2026 Apr 17;9:213. doi: 10.1038/s42004-026-02027-1 (PMC13272942; doi:10.1038/s42004-026-02027-1)
Supplement: Supplementary file 3 — Supplementary Data 1 [file 42004_2026_2027_MOESM3_ESM.zip › xyzs/Py2-Bz2/PM7-Pyr-Bz.2-293-18338-wb97xd.xyz]

44
PM7-Pyr-Bz.2-293-18338-wb97xd.log	Energy: -555112.1860684
C         -0.70687        1.82096        1.74437
N         -0.13218        1.12687        0.71815
C         -0.22853        1.84058       -0.44087
C         -0.87384        3.02571       -0.15706
C         -1.18082        3.01314        1.23471
H          0.27929        0.20664        0.79121
H          0.15803        1.44212       -1.36634
H         -1.10166        3.80988       -0.86475
H         -1.68040        3.78900        1.79689
H         -0.73221        1.41673        2.74502
C         -3.49873        0.46822       -1.48370
N         -3.37114        0.68322       -0.14074
C         -4.14823       -0.20554        0.54700
C         -4.79219       -1.00649       -0.37162
C         -4.37935       -0.57686       -1.66479
H         -2.77190        1.38317        0.27652
H         -4.18421       -0.19432        1.62599
H         -5.48391       -1.80451       -0.14197
H         -4.69409       -0.98312       -2.61550
H         -2.95524        1.07305       -2.19358
C         -1.21040       -2.22531        1.07504
C         -1.22649       -1.99270       -0.29921
C         -0.02610       -1.81271       -0.98603
C          1.18893       -1.85640       -0.30126
C          1.20228       -2.08922        1.07519
C          0.00213       -2.27579        1.76323
H         -2.14850       -2.35539        1.60501
H         -2.17466       -1.92929       -0.82400
H         -0.03942       -1.62396       -2.05532
H          2.12400       -1.69526       -0.82873
H          2.14879       -2.11719        1.60568
H          0.01330       -2.45759        2.83392
C          3.31139        1.20486       -1.22503
C          3.18964        1.30584        0.16008
C          3.85523        0.39988        0.98352
C          4.64232       -0.60582        0.42365
C          4.76493       -0.70555       -0.96167
C          4.09913        0.20105       -1.78647
H          2.79353        1.91306       -1.86477
H          2.56934        2.08420        0.59316
H          3.75949        0.47786        2.06236
H          5.16193       -1.31072        1.06585
H          5.37909       -1.48750       -1.39767
H          4.19599        0.12544       -2.86530
