# Supplementary material for: Space filling shapes the interaction networks in mixed pyrrole-benzene trimers and tetramers
Source: Commun Chem. 2026 Apr 17;9:213. doi: 10.1038/s42004-026-02027-1 (PMC13272942; doi:10.1038/s42004-026-02027-1)
Supplement: Supplementary file 3 — Supplementary Data 1 [file 42004_2026_2027_MOESM3_ESM.zip › xyzs/Py2-Bz2/Py2Bz2-Cs-transition.xyz]

44

C   1.811865  -0.340908   1.118177
N   1.079169  -0.071335   0.000000
C   1.811865  -0.340908  -1.118177
C   3.048346  -0.801907  -0.712481
C   3.048346  -0.801907   0.712481
H   0.138363   0.296656   0.000000
H   1.396441  -0.190341  -2.103049
H   3.858166  -1.102044  -1.361782
H   3.858166  -1.102044   1.361782
H   1.396441  -0.190341   2.103049
C   0.208495  -3.911156  -1.118022
N   0.778262  -3.371369   0.000000
C   0.208495  -3.911156   1.118022
C  -0.743300  -4.822098   0.711866
C  -0.743300  -4.822098  -0.711866
H   1.502183  -2.665455   0.000000
H   0.526785  -3.608193   2.104091
H  -1.364509  -5.421955   1.361645
H  -1.364509  -5.421955  -1.361645
H   0.526785  -3.608193  -2.104091
C   1.341524   3.115765   0.000000
C   0.800557   3.557055  -1.206425
C  -0.272139   4.447896  -1.207344
C  -0.806973   4.896545   0.000000
C  -0.272139   4.447896   1.207344
C   0.800557   3.557055   1.206425
H   2.175799   2.421241   0.000000
H   1.219632   3.208262  -2.145427
H  -0.689405   4.795417  -2.147717
H  -1.639502   5.593552   0.000000
H  -0.689405   4.795417   2.147717
H   1.219632   3.208262   2.145427
C  -2.075719  -0.757910   1.206286
C  -2.051629   0.637414   1.207798
C  -2.036276   1.337199   0.000000
C  -2.051629   0.637414  -1.207798
C  -2.075719  -0.757910  -1.206286
C  -2.083703  -1.456986   0.000000
H  -2.073611  -1.305819   2.143553
H  -2.034065   1.183692   2.146157
H  -1.992940   2.421386   0.000000
H  -2.034065   1.183692  -2.146157
H  -2.073611  -1.305819  -2.143553
H  -2.069940  -2.542269   0.000000
