# Supplementary material for: Space filling shapes the interaction networks in mixed pyrrole-benzene trimers and tetramers
Source: Commun Chem. 2026 Apr 17;9:213. doi: 10.1038/s42004-026-02027-1 (PMC13272942; doi:10.1038/s42004-026-02027-1)
Supplement: Supplementary file 3 — Supplementary Data 1 [file 42004_2026_2027_MOESM3_ESM.zip › xyzs/Py2-Bz2/PM7-Pyr-Bz.1-272-20075-wb97xd.xyz]

44
PM7-Pyr-Bz.1-272-20075-wb97xd.log	Energy: -555112.1455877
C          0.09067       -1.80143       -0.90862
N          0.17083       -1.14479        0.28333
C          0.06170       -2.03345        1.31285
C         -0.10495       -3.29206        0.77186
C         -0.08654       -3.14376       -0.64427
H          0.36434       -0.15624        0.38396
H          0.10872       -1.70303        2.33975
H         -0.22648       -4.21075        1.32792
H         -0.19012       -3.92778       -1.38091
H          0.17379       -1.26324       -1.84062
C         -0.25052        1.89360       -1.04790
N         -1.24519        1.92440       -0.10900
C         -0.70320        2.05668        1.13852
C          0.66751        2.12271        0.99861
C          0.95586        2.01828       -0.39295
H         -2.22701        1.78110       -0.29789
H         -1.33140        2.08495        2.01580
H          1.38630        2.23106        1.79786
H          1.93585        2.01372       -0.84853
H         -0.47930        1.77989       -2.09676
C         -3.40446       -0.64289       -1.22807
C         -3.12246       -1.06278        0.07082
C         -3.61806       -0.34150        1.15548
C         -4.39506        0.79783        0.94437
C         -4.67812        1.21767       -0.35663
C         -4.18199        0.49518       -1.44395
H         -3.00908       -1.20311       -2.06949
H         -2.50368       -1.93945        0.23478
H         -3.39141       -0.66634        2.16626
H         -4.78174        1.35823        1.79035
H         -5.28579        2.10199       -0.52277
H         -4.40372        0.81950       -2.45634
C          4.21788        0.91059        1.04359
C          3.55296       -0.31021        1.14603
C          3.33624       -1.08653        0.00915
C          3.78148       -0.63699       -1.23254
C          4.44809        0.58347       -1.33687
C          4.66719        1.35806       -0.19816
H          4.38617        1.51445        1.93051
H          3.19685       -0.65784        2.11116
H          2.80488       -2.03023        0.08869
H          3.60616       -1.23957       -2.11861
H          4.79652        0.93155       -2.30478
H          5.18526        2.30894       -0.27847
