# Supplementary material for: Space filling shapes the interaction networks in mixed pyrrole-benzene trimers and tetramers
Source: Commun Chem. 2026 Apr 17;9:213. doi: 10.1038/s42004-026-02027-1 (PMC13272942; doi:10.1038/s42004-026-02027-1)
Supplement: Supplementary file 3 — Supplementary Data 1 [file 42004_2026_2027_MOESM3_ESM.zip › xyzs/Py2-Bz2/PM7-Pyr-Bz-169-20873-wb97xd.xyz]

44
PM7-Pyr-Bz-169-20873-wb97xd.log	Energy: -555111.7036291
C         -0.28810       -1.54090       -0.91890
N         -0.44577       -0.67038        0.11887
C         -0.29836       -1.32599        1.30564
C         -0.03465       -2.65191        1.02747
C         -0.02905       -2.78855       -0.39164
H         -0.66676        0.31089        0.02336
H         -0.39465       -0.80212        2.24426
H          0.12951       -3.43253        1.75657
H          0.14474       -3.69310       -0.95670
H         -0.37503       -1.20649       -1.94123
C          3.79061       -0.65801        1.03160
N          2.95151       -1.23875        0.12345
C          3.44998       -1.07696       -1.13769
C          4.63662       -0.38166       -1.03995
C          4.85320       -0.11414        0.34162
H          2.07685       -1.69750        0.34451
H          2.92154       -1.46704       -1.99435
H          5.27710       -0.10144       -1.86410
H          5.69150        0.40952        0.77871
H          3.56910       -0.68255        2.08804
C         -0.36800        2.64927       -0.97513
C          0.91324        2.19131       -1.28428
C          1.82662        1.92518       -0.26519
C          1.45760        2.12030        1.06441
C          0.17888        2.58028        1.37753
C         -0.73497        2.84528        0.35714
H         -1.08202        2.84926       -1.76849
H          1.19941        2.03252       -2.31951
H          2.81673        1.54818       -0.50138
H          2.17046        1.90195        1.85316
H         -0.10769        2.73170        2.41403
H         -1.73230        3.19841        0.59907
C         -3.64859       -1.26779       -1.09556
C         -3.68686        0.07155       -1.48127
C         -3.73542        1.07310       -0.51358
C         -3.74947        0.73550        0.83937
C         -3.71275       -0.60359        1.22276
C         -3.65931       -1.60543        0.25555
H         -3.59673       -2.04896       -1.84732
H         -3.67713        0.33454       -2.53488
H         -3.76495        2.11652       -0.81386
H         -3.78770        1.51575        1.59388
H         -3.71416       -0.86786        2.27574
H         -3.60530       -2.64691        0.55493
