# Supplementary material for: Space filling shapes the interaction networks in mixed pyrrole-benzene trimers and tetramers
Source: Commun Chem. 2026 Apr 17;9:213. doi: 10.1038/s42004-026-02027-1 (PMC13272942; doi:10.1038/s42004-026-02027-1)
Supplement: Supplementary file 3 — Supplementary Data 1 [file 42004_2026_2027_MOESM3_ESM.zip › xyzs/Py2-Bz2/PM7-Pyr-Bz.1-164-20724-wb97xd.xyz]

44
PM7-Pyr-Bz.1-164-20724-wb97xd.log	Energy: -555112.3482419
C         -0.04771       -0.19067        1.94607
N          1.19175       -0.75990        1.87500
C          2.07096       -0.06691        2.66037
C          1.37767        0.96581        3.25843
C          0.02914        0.88482        2.80371
H          1.43240       -1.52998        1.26736
H          3.10578       -0.36424        2.73834
H          1.78838        1.68566        3.95200
H         -0.78759        1.54052        3.06978
H         -0.87227       -0.57722        1.36686
C          0.41547        2.11630       -0.71135
N          1.58658        2.04171       -0.01356
C          2.63402        2.37588       -0.82622
C          2.12472        2.67524       -2.07209
C          0.71220        2.50899       -1.99862
H          1.65783        1.75773        0.95527
H          3.64835        2.38100       -0.45639
H          2.69962        2.98338       -2.93384
H         -0.00191        2.65913       -2.79618
H         -0.52141        1.86357       -0.23969
C         -3.52506        0.10514        1.17786
C         -3.26621        1.30190        0.51176
C         -3.10998        1.30927       -0.87379
C         -3.21003        0.11966       -1.59309
C         -3.46782       -1.07778       -0.92680
C         -3.62462       -1.08537        0.45857
H         -3.64089        0.09809        2.25732
H         -3.18232        2.22849        1.07141
H         -2.90354        2.24120       -1.39139
H         -3.08496        0.12495       -2.67157
H         -3.54728       -2.00371       -1.48871
H         -3.82487       -2.01747        0.97835
C          1.60147       -1.00434       -1.57748
C          0.26863       -1.35329       -1.36468
C         -0.05046       -2.57819       -0.78084
C          0.96527       -3.45908       -0.40521
C          2.30057       -3.11151       -0.61809
C          2.61635       -1.88454       -1.20508
H          1.84338       -0.03832       -2.00999
H         -0.51887       -0.65579       -1.63115
H         -1.09025       -2.83859       -0.60659
H          0.71807       -4.41208        0.05268
H          3.09199       -3.79632       -0.32823
H          3.65461       -1.61077       -1.36628
