# Supplementary material for: Space filling shapes the interaction networks in mixed pyrrole-benzene trimers and tetramers
Source: Commun Chem. 2026 Apr 17;9:213. doi: 10.1038/s42004-026-02027-1 (PMC13272942; doi:10.1038/s42004-026-02027-1)
Supplement: Supplementary file 3 — Supplementary Data 1 [file 42004_2026_2027_MOESM3_ESM.zip › xyzs/Py2-Bz2/PM7-Pyr-Bz.1-103-17093-wb97xd.xyz]

44
PM7-Pyr-Bz.1-103-17093-wb97xd.log	Energy: -555112.4371399
C         -3.03370        0.72171        1.75311
N         -1.79556        1.15528        1.36883
C         -0.82909        0.47592        2.05395
C         -1.45571       -0.40704        2.90650
C         -2.85951       -0.25248        2.71500
H         -1.61298        1.82181        0.63210
H          0.21669        0.65628        1.85596
H         -0.96583       -1.08732        3.58848
H         -3.64809       -0.78095        3.23137
H         -3.93085        1.14159        1.32399
C         -0.54612       -2.20472       -0.25809
N         -1.86945       -1.88141       -0.16998
C         -2.51334       -2.24462       -1.32013
C         -1.58457       -2.81823       -2.16247
C         -0.33163       -2.79133       -1.48624
H         -2.29334       -1.41725        0.62317
H         -3.57225       -2.07511       -1.44490
H         -1.78343       -3.21486       -3.14792
H          0.61608       -3.15386       -1.85879
H          0.13059       -1.96610        0.54672
C          2.63848       -1.00816        1.48490
C          2.94828       -1.69673        0.31285
C          3.67493       -1.06503       -0.69470
C          4.09433        0.25460       -0.52969
C          3.78748        0.94152        0.64371
C          3.05764        0.31098        1.65064
H          2.06927       -1.49915        2.26904
H          2.61715       -2.72255        0.18238
H          3.90994       -1.59881       -1.61017
H          4.65651        0.74787       -1.31639
H          4.11780        1.96782        0.77378
H          2.81876        0.84601        2.56516
C          0.68263        2.41388       -0.69678
C          0.49292        1.12044       -1.18168
C         -0.66364        0.80379       -1.89328
C         -1.63082        1.78242       -2.11783
C         -1.44556        3.07738       -1.62993
C         -0.28683        3.39376       -0.91807
H          1.58393        2.65292       -0.14074
H          1.23763        0.35358       -0.99235
H         -0.81705       -0.20927       -2.25184
H         -2.53281        1.53259       -2.66826
H         -2.19955        3.83902       -1.80531
H         -0.14029        4.40035       -0.53811
