# Supplementary material for: Space filling shapes the interaction networks in mixed pyrrole-benzene trimers and tetramers
Source: Commun Chem. 2026 Apr 17;9:213. doi: 10.1038/s42004-026-02027-1 (PMC13272942; doi:10.1038/s42004-026-02027-1)
Supplement: Supplementary file 3 — Supplementary Data 1 [file 42004_2026_2027_MOESM3_ESM.zip › xyzs/Py-Bz2/Pyr-Bz-74-20153-wb97xd.xyz]

34
Pyr-Bz-74-20153-wb97xd.log	Energy: -423249.2659767
C         -4.00485        0.76444       -0.02286
N         -3.21389       -0.31762       -0.29518
C         -3.95385       -1.46542       -0.21390
C         -5.24477       -1.11376        0.11235
C         -5.27722        0.30410        0.23375
H         -2.22811       -0.27376       -0.50415
H         -3.50614       -2.43131       -0.39318
H         -6.07155       -1.79627        0.24794
H         -6.13370        0.91513        0.48042
H         -3.59813        1.76427       -0.03220
C          3.60905        0.64309       -1.05311
C          3.95356       -0.69698       -1.22074
C          4.06914       -1.53084       -0.10957
C          3.84298       -1.02273        1.16874
C          3.49843        0.31748        1.33468
C          3.38009        1.15022        0.22408
H          3.51064        1.29092       -1.91877
H          4.13161       -1.09167       -2.21661
H          4.33893       -2.57468       -0.23938
H          3.93431       -1.67135        2.03487
H          3.31334        0.71151        2.32921
H          3.09728        2.19014        0.35281
C         -0.00259        0.80815       -1.37917
C          0.32804       -0.47581       -0.94367
C          0.29296       -0.78097        0.41576
C         -0.07363        0.19612        1.34025
C         -0.40029        1.47922        0.90680
C         -0.36419        1.78629       -0.45367
H          0.02504        1.04571       -2.43803
H          0.62550       -1.23304       -1.66175
H          0.56155       -1.77612        0.75445
H         -0.10665       -0.04397        2.39804
H         -0.69166        2.23730        1.62703
H         -0.62220        2.78496       -0.79282
