# Supplementary material for: Space filling shapes the interaction networks in mixed pyrrole-benzene trimers and tetramers
Source: Commun Chem. 2026 Apr 17;9:213. doi: 10.1038/s42004-026-02027-1 (PMC13272942; doi:10.1038/s42004-026-02027-1)
Supplement: Supplementary file 3 — Supplementary Data 1 [file 42004_2026_2027_MOESM3_ESM.zip › xyzs/Py-Bz2/Pyr-Bz.2-62-18973-wb97xd.xyz]

34
Pyr-Bz.2-62-18973-wb97xd.log	Energy: -423249.2646903
C         -4.11043        0.80239       -0.25359
N         -3.18125       -0.17861       -0.46458
C         -3.75061       -1.40691       -0.27102
C         -5.07270       -1.21200        0.06205
C         -5.30155        0.19290        0.07305
H         -2.21060       -0.01849       -0.68730
H         -3.17297       -2.31190       -0.38436
H         -5.79364       -1.98894        0.27273
H         -6.23118        0.69759        0.29405
H         -3.84893        1.84528       -0.35091
C          0.00237       -0.58759        0.99566
C         -0.39010        0.65445        1.49014
C         -0.44993        1.75657        0.63816
C         -0.12057        1.61485       -0.70951
C          0.27265        0.37033       -1.20368
C          0.33543       -0.73055       -0.35048
H          0.05106       -1.44493        1.65924
H         -0.65960        0.76200        2.53582
H         -0.76099        2.72303        1.02259
H         -0.16726        2.47222       -1.37400
H          0.54174        0.26112       -2.24939
H          0.66007       -1.69331       -0.73140
C          3.61768        0.98363       -0.70510
C          3.35762        0.97388        0.66356
C          3.44181       -0.21854        1.37900
C          3.78346       -1.40166        0.72637
C          4.04071       -1.39230       -0.64374
C          3.95898       -0.19873       -1.35938
H          3.54579        1.91195       -1.26347
H          3.07658        1.89198        1.16960
H          3.23205       -0.22693        2.44414
H          3.84828       -2.33078        1.28467
H          4.30819       -2.31354       -1.15266
H          4.16122       -0.19043       -2.42627
