# Supplementary material for: Space filling shapes the interaction networks in mixed pyrrole-benzene trimers and tetramers
Source: Commun Chem. 2026 Apr 17;9:213. doi: 10.1038/s42004-026-02027-1 (PMC13272942; doi:10.1038/s42004-026-02027-1)
Supplement: Supplementary file 3 — Supplementary Data 1 [file 42004_2026_2027_MOESM3_ESM.zip › xyzs/Py-Bz2/Pyr-Bz-0-16021-wb97xd.xyz]

34
Pyr-Bz-0-16021-wb97xd.log	Energy: -423250.9483924
C         -0.03450        1.85359        1.11898
N         -0.00647        1.06851        0.00306
C         -0.06180        1.84779       -1.11587
C         -0.12549        3.16407       -0.71290
C         -0.10815        3.16777        0.71082
H          0.03764        0.06027        0.00497
H         -0.05239        1.40600       -2.10073
H         -0.17758        4.02457       -1.36465
H         -0.14410        4.03165        1.35916
H          0.00052        1.41709        2.10563
C         -3.18599        0.13621        0.39836
C         -3.01213       -0.14047       -0.95543
C         -2.28030       -1.25961       -1.35081
C         -1.71994       -2.10022       -0.39050
C         -1.89434       -1.82344        0.96577
C         -2.62945       -0.70661        1.35900
H         -3.73802        1.01854        0.70481
H         -3.43346        0.52473       -1.70216
H         -2.14223       -1.47367       -2.40637
H         -1.14660       -2.96971       -0.69778
H         -1.45646       -2.47717        1.71424
H         -2.75963       -0.48606        2.41398
C          2.65508       -0.64307       -1.36892
C          1.94768       -1.76344       -0.93649
C          1.80408       -2.01234        0.42884
C          2.36708       -1.14012        1.35912
C          3.07084       -0.01751        0.92467
C          3.21447        0.23092       -0.43822
H          2.76189       -0.44495       -2.43095
H          1.50706       -2.44131       -1.66138
H          1.25254       -2.88447        0.76663
H          2.25274       -1.33243        2.42163
H          3.49437        0.67155        1.64817
H          3.74616        1.11469       -0.77507
