# Supplementary material for: Space filling shapes the interaction networks in mixed pyrrole-benzene trimers and tetramers
Source: Commun Chem. 2026 Apr 17;9:213. doi: 10.1038/s42004-026-02027-1 (PMC13272942; doi:10.1038/s42004-026-02027-1)
Supplement: Supplementary file 3 — Supplementary Data 1 [file 42004_2026_2027_MOESM3_ESM.zip › xyzs/Py-Bz2/Cs-saddle.xyz]

34
Converted from Gaussian-style coordinates
C    1.958844   -1.535875    1.118896
N    1.187412   -1.678143    0.000000
C    1.958844   -1.535875   -1.118896
C    3.255538   -1.306953   -0.711832
C    3.255538   -1.306953    0.711832
H    0.188484   -1.817007    0.000000
H    1.525875   -1.608354   -2.105088
H    4.106440   -1.158856   -1.361190
H    4.106440   -1.158856    1.361190
H    1.525875   -1.608354    2.105088
C    1.146953    1.736730    0.000000
C    0.633241    2.210739   -1.205753
C   -0.390369    3.157821   -1.207596
C   -0.902710    3.632598    0.000000
C   -0.390369    3.157821    1.207596
C    0.633241    2.210739    1.205753
H    1.939771    0.995551    0.000000
H    1.033135    1.836806   -2.143471
H   -0.788222    3.528011   -2.147902
H   -1.698352    4.371508    0.000000
H   -0.788222    3.528011    2.147902
H    1.033135    1.836806    2.143471
C   -1.956627   -0.027320    0.000000
C   -2.019140   -0.722432    1.206574
C   -2.146918   -2.111846    1.208257
C   -2.211117   -2.807603    0.000000
C   -2.146918   -2.111846   -1.208257
C   -2.019140   -0.722432   -1.206574
H   -1.840161    1.050959    0.000000
H   -1.958400   -0.178830    2.144199
H   -2.193149   -2.653280    2.148195
H   -2.306334   -3.888878    0.000000
H   -2.193149   -2.653280   -2.148195
H   -1.958400   -0.178830   -2.144199
