# Supplementary material for: Space filling shapes the interaction networks in mixed pyrrole-benzene trimers and tetramers
Source: Commun Chem. 2026 Apr 17;9:213. doi: 10.1038/s42004-026-02027-1 (PMC13272942; doi:10.1038/s42004-026-02027-1)
Supplement: Supplementary file 3 — Supplementary Data 1 [file 42004_2026_2027_MOESM3_ESM.zip › xyzs/Py-Bz2/PM7-Pyr-Bz.3-69-19695-wb97xd.xyz]

34
PM7-Pyr-Bz.3-69-19695-wb97xd.log	Energy: -423253.5678190
C         -1.46430        1.77078       -1.02338
N         -1.64065        1.22346        0.21622
C         -1.50667        2.18944        1.17453
C         -1.24773        3.38369        0.53729
C         -1.22098        3.11716       -0.86095
H         -1.79153        0.24226        0.39613
H         -1.60716        1.95277        2.22299
H         -1.09848        4.33916        1.01946
H         -1.04653        3.82973       -1.65440
H         -1.52344        1.15955       -1.91100
C          1.77452        1.11956        0.14194
C          2.40238        0.56819        1.25740
C          3.31160       -0.47861        1.10426
C          3.59366       -0.97594       -0.16797
C          2.96633       -0.42406       -1.28536
C          2.05835        0.62216       -1.12877
H          1.06019        1.92855        0.25945
H          2.18030        0.95548        2.24728
H          3.80118       -0.90613        1.97427
H          4.30213       -1.78989       -0.28887
H          3.18775       -0.80957       -2.27638
H          1.56282        1.05273       -1.99353
C         -0.08256       -1.95445        0.16749
C         -0.63775       -1.88228       -1.10907
C         -2.01884       -1.97390       -1.27837
C         -2.84860       -2.13596       -0.16809
C         -2.29399       -2.20931        1.11034
C         -0.91079       -2.11902        1.27671
H          0.99075       -1.86294        0.29598
H          0.01096       -1.74099       -1.96769
H         -2.45081       -1.91385       -2.27273
H         -3.92423       -2.20151       -0.29822
H         -2.93896       -2.33497        1.97466
H         -0.47809       -2.16928        2.27108
