# Supplementary material for: Space filling shapes the interaction networks in mixed pyrrole-benzene trimers and tetramers
Source: Commun Chem. 2026 Apr 17;9:213. doi: 10.1038/s42004-026-02027-1 (PMC13272942; doi:10.1038/s42004-026-02027-1)
Supplement: Supplementary file 3 — Supplementary Data 1 [file 42004_2026_2027_MOESM3_ESM.zip › xyzs/Py-Bz2/Pyr-Bz-63-15155-wb97xd.xyz]

34
Pyr-Bz-63-15155-wb97xd.log	Energy: -423249.2594839
C          3.73007       -1.41141       -0.30960
N          3.18848       -0.16464       -0.46033
C          4.12455        0.78723       -0.16379
C          5.29225        0.14034        0.17522
C          5.04136       -1.25777        0.08255
H          2.22989        0.02469       -0.71059
H          3.88386        1.83832       -0.21638
H          6.22068        0.61611        0.45700
H          5.74097       -2.05746        0.27953
H          3.14265       -2.29875       -0.49153
C         -4.01534       -1.47720       -0.48676
C         -3.95454       -0.36350       -1.32306
C         -3.63056        0.88579       -0.79681
C         -3.36689        1.02264        0.56432
C         -3.43016       -0.08999        1.40031
C         -3.75444       -1.33985        0.87576
H         -4.26934       -2.45053       -0.89590
H         -4.15966       -0.46946       -2.38417
H         -3.57512        1.75197       -1.44904
H         -3.09967        1.99280        0.97103
H         -3.21752        0.01580        2.45965
H         -3.80275       -2.20673        1.52795
C          0.09492        1.54152       -0.89345
C         -0.27747        0.24010       -1.23351
C         -0.31612       -0.75214       -0.25504
C          0.02049       -0.44439        1.06217
C          0.39167        0.85439        1.40309
C          0.42725        1.84846        0.42579
H          0.12269        2.31452       -1.65536
H         -0.54950        0.00268       -2.25697
H         -0.62415       -1.75918       -0.51658
H         -0.00786       -1.21783        1.82283
H          0.66322        1.09034        2.42695
H          0.72006        2.85978        0.69079
