# Supplementary material for: Space filling shapes the interaction networks in mixed pyrrole-benzene trimers and tetramers
Source: Commun Chem. 2026 Apr 17;9:213. doi: 10.1038/s42004-026-02027-1 (PMC13272942; doi:10.1038/s42004-026-02027-1)
Supplement: Supplementary file 3 — Supplementary Data 1 [file 42004_2026_2027_MOESM3_ESM.zip › xyzs/Py-Bz2/Pyr-Bz.3-108-20657-wb97xd.xyz]

34
Pyr-Bz.3-108-20657-wb97xd.log	Energy: -423249.2880017
C         -4.38548        0.73426       -0.37433
N         -3.21631        0.02388       -0.35840
C         -3.47600       -1.29098       -0.08583
C         -4.83705       -1.42908        0.07209
C         -5.41535       -0.14143       -0.11133
H         -2.29641        0.41069       -0.50504
H         -2.67520       -2.01227       -0.02518
H         -5.35848       -2.34927        0.29374
H         -6.46416        0.11317       -0.05714
H         -4.39045        1.79598       -0.56995
C         -0.31145        1.95815        0.58183
C         -0.31513        0.93521        1.52984
C         -0.03516       -0.37361        1.14261
C          0.24975       -0.66255       -0.19090
C          0.25007        0.35817       -1.13963
C         -0.03120        1.66945       -0.75386
H         -0.53259        2.97770        0.88231
H         -0.54480        1.15716        2.56704
H         -0.03748       -1.16941        1.88062
H          0.48552       -1.67881       -0.48931
H          0.47933        0.13392       -2.17626
H         -0.02736        2.46501       -1.49276
C          3.71271       -1.52140        0.62413
C          3.91421       -1.47103       -0.75448
C          3.86394       -0.24787       -1.42114
C          3.60942        0.92337       -0.70966
C          3.40525        0.87289        0.66736
C          3.45833       -0.34939        1.33401
H          3.75335       -2.47371        1.14439
H          4.11376       -2.38367       -1.30811
H          4.02244       -0.20775       -2.49469
H          3.56116        1.87510       -1.22982
H          3.19184        1.78319        1.21857
H          3.29254       -0.38911        2.40622
