# Supplementary material for: Space filling shapes the interaction networks in mixed pyrrole-benzene trimers and tetramers
Source: Commun Chem. 2026 Apr 17;9:213. doi: 10.1038/s42004-026-02027-1 (PMC13272942; doi:10.1038/s42004-026-02027-1)
Supplement: Supplementary file 3 — Supplementary Data 1 [file 42004_2026_2027_MOESM3_ESM.zip › xyzs/Py2-Bz/PM7-Pyr-Bz.1-258-17041-wb97xd.xyz]

32
PM7-Pyr-Bz.1-258-17041-wb97xd.log	Energy: -409405.0637221
C          0.88637        2.21091       -0.92461
N          0.96816        1.61453        0.30197
C          0.25849        2.33866        1.21878
C         -0.27957        3.42958        0.57195
C          0.12028        3.34863       -0.79179
H          1.41924        0.73078        0.48304
H          0.19769        2.02492        2.24998
H         -0.88833        4.19842        1.02584
H         -0.12374        4.04377       -1.58232
H          1.37267        1.77671       -1.78479
C         -2.42170       -0.11276        0.86629
N         -2.96569       -1.37302        0.83159
C         -3.05290       -1.80351       -0.46864
C         -2.55256       -0.80406       -1.27252
C         -2.15129        0.26758       -0.42602
H         -3.28614       -1.88846        1.63354
H         -3.46711       -2.77049       -0.71158
H         -2.48621       -0.83772       -2.35082
H         -1.69856        1.20384       -0.72200
H         -2.26451        0.40755        1.79866
C          3.24844       -1.15160       -0.19474
C          2.38522       -1.21180       -1.28978
C          1.05221       -1.57740       -1.10861
C          0.57942       -1.88908        0.16507
C          1.44218       -1.83410        1.25878
C          2.77653       -1.46336        1.08062
H          4.28464       -0.85974       -0.33415
H          2.75158       -0.96614       -2.28203
H          0.36947       -1.60215       -1.95142
H         -0.46545       -2.14997        0.29853
H          1.07428       -2.07235        2.25223
H          3.44658       -1.41572        1.93357
