# Supplementary material for: Space filling shapes the interaction networks in mixed pyrrole-benzene trimers and tetramers
Source: Commun Chem. 2026 Apr 17;9:213. doi: 10.1038/s42004-026-02027-1 (PMC13272942; doi:10.1038/s42004-026-02027-1)
Supplement: Supplementary file 3 — Supplementary Data 1 [file 42004_2026_2027_MOESM3_ESM.zip › xyzs/Py2-Bz/PM7-Pyr-Bz.3-109-13617-wb97xd.xyz]

32
PM7-Pyr-Bz.3-109-13617-wb97xd.log	Energy: -409406.1769892
C         -0.73226       -2.48629        1.25566
N         -1.73083       -2.96342        0.44465
C         -1.36278       -2.83810       -0.86959
C         -0.10733       -2.27343       -0.90089
C          0.29342       -2.04927        0.44779
H         -2.61235       -3.32687        0.76554
H         -2.01851       -3.15449       -1.66646
H          0.46339       -2.03815       -1.78719
H          1.22005       -1.60101        0.77713
H         -0.83235       -2.49572        2.33041
C         -1.90004        1.38767        1.11476
N         -1.72008        0.59385        0.01747
C         -2.01658        1.29675       -1.11605
C         -2.41704        2.56078       -0.73982
C         -2.34339        2.61848        0.68107
H         -1.27622       -0.31449        0.03081
H         -1.92161        0.84233       -2.09084
H         -2.73459        3.35006       -1.40625
H         -2.59227        3.46095        1.31054
H         -1.69260        1.01724        2.10742
C          2.82881        0.09068       -1.22554
C          1.73364        0.95244       -1.26192
C          1.32468        1.61497       -0.10598
C          2.01235        1.41095        1.08898
C          3.10918        0.55023        1.12786
C          3.51831       -0.11065       -0.03013
H          3.14643       -0.42455       -2.12741
H          1.19107        1.10780       -2.18961
H          0.46311        2.27560       -0.13421
H          1.68969        1.92382        1.98998
H          3.64548        0.39438        2.05930
H          4.37187       -0.78118       -0.00115
