# Supplementary material for: Space filling shapes the interaction networks in mixed pyrrole-benzene trimers and tetramers
Source: Commun Chem. 2026 Apr 17;9:213. doi: 10.1038/s42004-026-02027-1 (PMC13272942; doi:10.1038/s42004-026-02027-1)
Supplement: Supplementary file 3 — Supplementary Data 1 [file 42004_2026_2027_MOESM3_ESM.zip › xyzs/Py2-Bz/PM7-Pyr-Bz.1-0-15773-wb97xd.xyz]

32
PM7-Pyr-Bz.1-0-15773-wb97xd.log	Energy: -409410.1719849
C         -2.27190       -0.87450       -1.14676
N         -2.08335       -0.05746       -0.06832
C         -2.37094       -0.73478        1.08245
C         -2.75631       -2.01311        0.73814
C         -2.69285       -2.10219       -0.68142
H         -1.76360        0.90160       -0.11341
H         -2.28073       -0.25453        2.04508
H         -3.05400       -2.79230        1.42529
H         -2.93286       -2.96250       -1.28987
H         -2.09691       -0.51743       -2.15052
C          0.10394        2.26944        1.14877
N          0.79354        1.76851        0.08106
C          0.24763        2.22629       -1.08435
C         -0.81055        3.04992       -0.76079
C         -0.90179        3.07750        0.66142
H          1.54917        1.10108        0.14139
H          0.65074        1.92945       -2.04058
H         -1.44042        3.57810       -1.46211
H         -1.61570        3.62954        1.25559
H          0.37963        2.01123        2.15988
C          2.68230       -0.87056       -1.25672
C          1.41167       -1.43407       -1.13944
C          0.87900       -1.70695        0.11950
C          1.62067       -1.41708        1.26366
C          2.89241       -0.85304        1.15118
C          3.42403       -0.57813       -0.11039
H          3.09637       -0.65886       -2.23800
H          0.82625       -1.65454       -2.02651
H         -0.11831       -2.12616        0.20656
H          1.20192       -1.62577        2.24329
H          3.46985       -0.62834        2.04293
H          4.41350       -0.14031       -0.19969
