# Supplementary material for: Space filling shapes the interaction networks in mixed pyrrole-benzene trimers and tetramers
Source: Commun Chem. 2026 Apr 17;9:213. doi: 10.1038/s42004-026-02027-1 (PMC13272942; doi:10.1038/s42004-026-02027-1)
Supplement: Supplementary file 3 — Supplementary Data 1 [file 42004_2026_2027_MOESM3_ESM.zip › xyzs/Py2-Bz/PM7-Pyr-Bz-160-17405-wb97xd.xyz]

32
PM7-Pyr-Bz-160-17405-wb97xd.log	Energy: -409406.2545085
C         -2.01878       -1.55165        1.19220
N         -1.73321       -0.61704        0.23620
C         -1.86745       -1.17016       -1.00568
C         -2.26775       -2.47922       -0.84765
C         -2.36297       -2.72274        0.55191
H         -1.34104        0.29748        0.41718
H         -1.65264       -0.59334       -1.89227
H         -2.47188       -3.18058       -1.64411
H         -2.65696       -3.64482        1.03276
H         -1.96132       -1.30999        2.24297
C         -1.39374        2.85949        0.85056
N         -1.79507        2.88470       -0.45934
C         -0.80633        2.36972       -1.25939
C          0.24610        2.00877       -0.45041
C         -0.12663        2.31956        0.88912
H         -2.69050        3.20957       -0.78312
H         -0.93338        2.29978       -2.32910
H          1.17093        1.55050       -0.77087
H          0.47152        2.16330        1.77499
H         -2.03421        3.22404        1.63926
C          2.04748       -1.35903       -1.11136
C          1.34875       -1.58047        0.07399
C          1.73985       -0.92597        1.24058
C          2.82768       -0.05431        1.22451
C          3.52811        0.16459        0.03861
C          3.13729       -0.48880       -1.12997
H          1.73804       -1.86468       -2.02097
H          0.49194       -2.24770        0.08634
H          1.18926       -1.09519        2.16121
H          3.13100        0.45485        2.13470
H          4.37570        0.84311        0.02501
H          3.68180       -0.31879       -2.05413
