# Supplementary material for: Space filling shapes the interaction networks in mixed pyrrole-benzene trimers and tetramers
Source: Commun Chem. 2026 Apr 17;9:213. doi: 10.1038/s42004-026-02027-1 (PMC13272942; doi:10.1038/s42004-026-02027-1)
Supplement: Supplementary file 3 — Supplementary Data 1 [file 42004_2026_2027_MOESM3_ESM.zip › xyzs/Py2-Bz/PM7-Pyr-Bz.1-191-13673-wb97xd.xyz]

32
PM7-Pyr-Bz.1-191-13673-wb97xd.log	Energy: -409406.1080403
C         -0.22503        2.16633       -0.93152
N         -1.48737        2.69066       -0.80830
C         -1.76597        2.92835        0.51217
C         -0.66369        2.54822        1.24647
C          0.31403        2.06429        0.32925
H         -2.11897        2.86752       -1.57124
H         -2.71442        3.34234        0.81873
H         -0.56730        2.61678        2.32054
H          1.28984        1.66345        0.56313
H          0.18182        1.89469       -1.89355
C         -1.92380       -1.03669       -0.96815
N         -1.79033       -0.60757        0.32190
C         -2.03425       -1.64248        1.18063
C         -2.34626       -2.75457        0.42838
C         -2.27646       -2.36850       -0.94010
H         -1.44837        0.30459        0.59360
H         -1.97039       -1.50635        2.24969
H         -2.60145       -3.73046        0.81605
H         -2.46626       -2.99281       -1.80156
H         -1.74585       -0.36628       -1.79499
C          2.02857       -1.27804        1.15666
C          1.32779       -1.55507       -0.01531
C          1.74367       -0.99122       -1.22031
C          2.85862       -0.15541       -1.25542
C          3.56088        0.11968       -0.08187
C          3.14472       -0.44183        1.12475
H          1.70181       -1.71416        2.09587
H          0.45233       -2.19706        0.00943
H          1.19084       -1.20561       -2.13003
H          3.18316        0.28119       -2.19557
H          4.42982        0.77027       -0.10802
H          3.69041       -0.22797        2.03902
