# Supplementary material for: Space filling shapes the interaction networks in mixed pyrrole-benzene trimers and tetramers
Source: Commun Chem. 2026 Apr 17;9:213. doi: 10.1038/s42004-026-02027-1 (PMC13272942; doi:10.1038/s42004-026-02027-1)
Supplement: Supplementary file 3 — Supplementary Data 1 [file 42004_2026_2027_MOESM3_ESM.zip › xyzs/Py2-Bz/Py2Bz-Cs-transition.xyz]

32
Cs transition state of Py2-Bz
C   2.329258   -0.791469    1.117845
N   2.086774   -0.044960   -0.000061
C   2.329212   -0.791515   -1.117946
C   2.740056   -2.043528   -0.711945
C   2.740086   -2.043499    0.711879
H   1.762713    0.913680   -0.000074
H   2.193903   -0.373260   -2.103969
H   3.013582   -2.862665   -1.361636
H   3.013639   -2.862609    1.361592
H   2.193989   -0.373172    2.103856
C  -0.191060    2.245729   -1.119035
N  -0.807264    1.761892   -0.000019
C  -0.191077    2.245654    1.119039
C   0.838097    3.069104    0.712741
C   0.838108    3.069152   -0.712664
H  -1.560110    1.088524   -0.000047
H  -0.529578    1.965684    2.104947
H   1.508130    3.614096    1.361956
H   1.508151    3.614189   -1.361832
H  -0.529546    1.965830   -2.104969
C  -2.785559   -0.875232    1.208609
C  -1.507249   -1.434507    1.206131
C  -0.866745   -1.713978    0.000041
C  -1.507252   -1.434560   -1.206060
C  -2.785562   -0.875286   -1.208560
C  -3.425883   -0.593968    0.000019
H  -3.283991   -0.658432    2.148659
H  -1.002291   -1.647150    2.143255
H   0.135428   -2.130436    0.000048
H  -1.002296   -1.647245   -2.143176
H  -3.283997   -0.658528   -2.148618
H  -4.420873   -0.159606    0.000011
