# Supplementary material for: Space filling shapes the interaction networks in mixed pyrrole-benzene trimers and tetramers
Source: Commun Chem. 2026 Apr 17;9:213. doi: 10.1038/s42004-026-02027-1 (PMC13272942; doi:10.1038/s42004-026-02027-1)
Supplement: Supplementary file 3 — Supplementary Data 1 [file 42004_2026_2027_MOESM3_ESM.zip › xyzs/Py2-Bz/PM7-Pyr-Bz.1-150-16914-wb97xd.xyz]

32
PM7-Pyr-Bz.1-150-16914-wb97xd.log	Energy: -409404.9608921
C          0.43627        2.53420       -1.17287
N          0.87350        1.67753       -0.20107
C          0.42571        2.09351        1.02097
C         -0.30309        3.24740        0.83458
C         -0.29694        3.52784       -0.56111
H          1.38561        0.82441       -0.36477
H          0.65575        1.53283        1.91401
H         -0.78613        3.82377        1.61057
H         -0.77117        4.36197       -1.05819
H          0.68112        2.37136       -2.21155
C         -2.78342       -1.69007        0.87177
N         -2.95379       -1.89333       -0.47519
C         -2.63060       -0.74703       -1.16008
C         -2.23964        0.19813       -0.24166
C         -2.33759       -0.40006        1.04553
H         -3.30224       -2.73932       -0.89276
H         -2.70301       -0.70085       -2.23627
H         -1.90625        1.20296       -0.46158
H         -2.10265        0.07001        1.98960
H         -2.99631       -2.47161        1.58570
C          1.14989       -1.53958        1.10679
C          0.70264       -1.83026       -0.18123
C          1.57327       -1.70703       -1.26299
C          2.88967       -1.28966       -1.05830
C          3.33556       -0.99720        0.23087
C          2.46483       -1.12463        1.31400
H          0.46084       -1.61976        1.94125
H         -0.32954       -2.12454       -0.33823
H          1.22318       -1.92555       -2.26716
H          3.56582       -1.18914       -1.90185
H          4.35716       -0.66695        0.39064
H          2.81057       -0.89235        2.31672
