# Supplementary material for: Space filling shapes the interaction networks in mixed pyrrole-benzene trimers and tetramers
Source: Commun Chem. 2026 Apr 17;9:213. doi: 10.1038/s42004-026-02027-1 (PMC13272942; doi:10.1038/s42004-026-02027-1)
Supplement: Supplementary file 3 — Supplementary Data 1 [file 42004_2026_2027_MOESM3_ESM.zip › xyzs/Py-Bz3/PM7-Pyr-Bz.2-278-11301-wb97xd.xyz]

46
PM7-Pyr-Bz.2-278-11301-wb97xd.log	Energy: -568956.4003361
C          0.03212       -2.01709       -1.64140
N          0.03291       -1.09182       -0.63631
C          0.00766       -1.71828        0.57473
C         -0.01157       -3.07760        0.34861
C          0.00393       -3.26871       -1.06251
H          0.05891       -0.09178       -0.76477
H          0.00494       -1.14763        1.49039
H         -0.03481       -3.84659        1.10763
H         -0.00502       -4.21113       -1.59122
H          0.05091       -1.71546       -2.67785
C          1.20629        2.27601       -0.89378
C          1.19192        1.97623        0.46823
C         -0.02539        1.83130        1.13427
C         -1.22700        1.97231        0.43978
C         -1.21045        2.27244       -0.92184
C          0.00553        2.42690       -1.58866
H          2.15518        2.37660       -1.41038
H          2.12899        1.83515        0.99742
H         -0.03761        1.59172        2.19343
H         -2.17551        1.82797        0.94726
H         -2.14716        2.37045       -1.46065
H          0.01758        2.65820       -2.64963
C          3.26502       -1.17834       -0.11782
C          3.49052       -0.99587        1.24569
C          4.27987        0.06407        1.68938
C          4.84223        0.94810        0.76812
C          4.61487        0.76778       -0.59561
C          3.82722       -0.29521       -1.03701
H          2.64181       -1.99970       -0.45869
H          3.04525       -1.68251        1.95902
H          4.45740        0.20266        2.75180
H          5.45781        1.77381        1.11219
H          5.05430        1.45428       -1.31359
H          3.64762       -0.43512       -2.09882
C         -4.65893        0.77142       -0.56067
C         -3.84645       -0.25087       -1.05065
C         -3.24182       -1.14674       -0.17154
C         -3.45070       -1.01839        1.20076
C         -4.26483        0.00048        1.69308
C         -4.86919        0.89763        0.81193
H         -5.13071        1.46819       -1.24749
H         -3.68053       -0.34861       -2.11940
H         -2.59948       -1.93649       -0.54953
H         -2.97227       -1.71490        1.88226
H         -4.42909        0.09690        2.76229
H         -5.50397        1.69148        1.19400
