# Supplementary material for: Space filling shapes the interaction networks in mixed pyrrole-benzene trimers and tetramers
Source: Commun Chem. 2026 Apr 17;9:213. doi: 10.1038/s42004-026-02027-1 (PMC13272942; doi:10.1038/s42004-026-02027-1)
Supplement: Supplementary file 3 — Supplementary Data 1 [file 42004_2026_2027_MOESM3_ESM.zip › xyzs/Py-Bz3/PM7-Pyr-Bz-104-20560-wb97xd.xyz]

46
PM7-Pyr-Bz-104-20560-wb97xd.log	Energy: -568956.7168374
C          0.04259       -2.10397        1.16360
N          0.01112       -1.13794        0.19968
C         -0.04247       -1.71235       -1.03620
C         -0.04660       -3.08085       -0.86694
C          0.00808       -3.33063        0.53370
H          0.02723       -0.14441        0.37285
H         -0.07054       -1.10370       -1.92689
H         -0.08377       -3.81739       -1.65681
H          0.02000       -4.29439        1.02229
H          0.08315       -1.84562        2.21109
C          4.99518        1.01384        0.17351
C          4.75548        0.43362       -1.07197
C          3.88806       -0.65328       -1.17959
C          3.26152       -1.16385       -0.04419
C          3.49889       -0.58061        1.19914
C          4.36451        0.50659        1.30955
H          5.67225        1.85849        0.25870
H          5.24572        0.82797       -1.95716
H          3.69907       -1.10522       -2.14861
H          2.58182       -2.00653       -0.12742
H          3.00419       -0.97698        2.08074
H          4.55090        0.95749        2.27993
C         -0.85622        1.93299       -1.17425
C         -1.37241        2.06894        0.11395
C         -0.50494        2.20101        1.19875
C          0.87630        2.18695        0.99552
C          1.39164        2.04379       -0.29259
C          0.52384        1.92208       -1.37746
H         -1.53487        1.81810       -2.01370
H         -2.44586        2.04745        0.27129
H         -0.90700        2.30171        2.20236
H          1.55476        2.27164        1.83879
H          2.46516        2.00445       -0.44496
H          0.92685        1.80299       -2.37872
C         -3.58028       -0.61321       -1.13466
C         -3.26228       -1.15285        0.11042
C         -3.81303       -0.60103        1.26554
C         -4.68455        0.48437        1.17679
C         -5.00537        1.02061       -0.07001
C         -4.45111        0.47150       -1.22644
H         -3.14337       -1.04172       -2.03151
H         -2.57972       -1.99459        0.17790
H         -3.56239       -1.01969        2.23562
H         -5.11547        0.91106        2.07771
H         -5.68602        1.86373       -0.14067
H         -4.70071        0.88857       -2.19776
