# Supplementary material for: Space filling shapes the interaction networks in mixed pyrrole-benzene trimers and tetramers
Source: Commun Chem. 2026 Apr 17;9:213. doi: 10.1038/s42004-026-02027-1 (PMC13272942; doi:10.1038/s42004-026-02027-1)
Supplement: Supplementary file 3 — Supplementary Data 1 [file 42004_2026_2027_MOESM3_ESM.zip › xyzs/Py-Bz3/PM7-Pyr-Bz.1-106-20903-wb97xd.xyz]

46
PM7-Pyr-Bz.1-106-20903-wb97xd.log	Energy: -568956.2474189
C         -0.00001       -2.14856       -0.70791
N         -0.00005       -1.13515        0.20560
C         -0.00002       -1.64586        1.47041
C          0.00004       -3.02163        1.37091
C          0.00005       -3.34182       -0.01654
H         -0.00011       -0.15209       -0.02144
H         -0.00005       -0.99259        2.32957
H          0.00007       -3.71715        2.19795
H          0.00009       -4.32913       -0.45587
H         -0.00002       -1.94263       -1.76766
C         -3.24029       -1.16423        0.05143
C         -3.87493       -0.33704        0.97560
C         -4.65932        0.72992        0.53825
C         -4.81081        0.97072       -0.82683
C         -4.17641        0.14278       -1.75310
C         -3.39152       -0.92200       -1.31299
H         -2.61975       -1.98835        0.39063
H         -3.75345       -0.52396        2.03838
H         -5.15505        1.37265        1.26005
H         -5.42419        1.79935       -1.16790
H         -4.29578        0.32745       -2.81667
H         -2.89414       -1.56735       -2.03061
C          1.20815        2.10850        1.08186
C          1.21003        2.09109       -0.31239
C          0.00001        2.08727       -1.00888
C         -1.21001        2.09111       -0.31240
C         -1.20815        2.10852        1.08185
C         -0.00000        2.12019        1.77833
H          2.15069        2.09703        1.61890
H          2.15326        2.05706       -0.84829
H          0.00002        2.06695       -2.09458
H         -2.15324        2.05710       -0.84831
H         -2.15069        2.09707        1.61888
H         -0.00001        2.13001        2.86432
C          3.39147       -0.92200       -1.31295
C          4.17638        0.14275       -1.75312
C          4.81083        0.97068       -0.82688
C          4.65937        0.72993        0.53821
C          3.87495       -0.33699        0.97561
C          3.24025       -1.16419        0.05148
H          2.89404       -1.56734       -2.03055
H          4.29573        0.32738       -2.81669
H          5.42423        1.79929       -1.16799
H          5.15515        1.37266        1.25998
H          3.75349       -0.52388        2.03840
H          2.61970       -1.98827        0.39071
